# Supplementary material for: Benthic reef assemblages of the Fernando de Noronha Archipelago, tropical South-west Atlantic: Effects of depth, wave exposure and cross-shelf positioning
Source: PLoS One. 2019 Jan 10;14(1):e0210664. doi: 10.1371/journal.pone.0210664 (PMC6328163; doi:10.1371/journal.pone.0210664)
Supplement: S1 Table — The “X” denotes presence of the biological groups. (XLSX) [file pone.0210664.s001.xlsx]

## Sheet: Sheet1
Site		CC			BI	MF		CDI	L		BG		CS		CBS			BV		CSU		IF		PS
	Depth	20-30	30-40	40-50	10-20	0-10	10-20	40-50	10-20	20-30	0-10	10-20	10-20	20-30	10-20	20-30	30-40	20-30	30-40	10-20	20-30	10-20	20-30	10-20
CHLOROPHYTA
Bryopsis sp.				1	1			1				1					1	1	1
Caulerpa spp.			1		1	1	1	1	1	1	1	1	1	1			1	1	1	1	1	1	1
Cladophora sp.								1		1
Dictyosphaeria sp.								1		1		1		1			1					1		1
Halimeda sp.								1
Halimeda discoidea Decaisne																								1
Neomeris annulata Dickie					1					1	1	1				1	1					1	1	1
Valonia macrophysa Kützing								1																1
Valonia ventricosa J.Agardh				1				1		1				1			1
Struvea elegans Borgesen								1
Clorophyta1				1
subtotal		0	1	3	3	1	1	8	1	5	2	4	1	3	0	1	5	2	2	1	1	3	2	4
Ochrophyta
Canistrocarpus cervicornis (Kutzing) De Paula & De Clerck		1	1	1	1	1	1	1	1	1	1	1	1	1	1	1	1	1	1	1	1	1	1	1
Dictyopteris delicatula J.V.Lamouroux				1	1			1			1	1	1	1		1	1	1		1	1	1	1	1
Dictyopteris jamaicensis W.R.Taylor		1	1	1	1	1	1				1	1	1	1			1	1	1		1	1	1
Dictyopteris polypodioides (A.P.De Candolle) J.V.Lamouroux		1		1	1	1	1											1	1
Dictyopteris justii J. V. Lamouroux		1	1	1	1	1	1					1						1				1	1
Dictyota bartayresiana J. V. Lamouroux			1	1	1		1	1	1	1	1	1	1	1	1	1	1	1	1		1		1	1
Dictyota ciliolata Sonder ex Kützing				1	1		1	1	1	1	1	1	1	1				1				1	1
Dictyota menstrualis		1	1	1	1		1	1	1	1	1	1	1	1		1	1	1	1		1	1	1
Dictyota mertensii (Martius) Kützing		1		1		1	1	1			1		1	1				1	1			1	1
Dictyota pulchella Hörnig & Schnetter		1	1	1	1	1	1		1	1	1	1	1	1		1	1	1	1		1	1
Lobophora variegata (J.V.Lamouroux) Womersley ex E.C.Oliveira		1	1	1	1		1	1	1	1		1	1	1	1	1	1	1	1	1	1	1	1	1
Padina sp.		1			1	1			1	1	1										1	1	1
Sargassum sp1.					1						1	1												1
Sargassum sp2.																								1
Stypopodium zonale (J.V.Lamouroux) Papenfuss		1	1	1																		1		1
Turbinaria turbinata (Linnaeus) Kuntze																								1
subtotal		10	8	12	12	7	10	7	7	7	10	10	9	9	3	6	7	11	8	3	8	11	10	8
Rhodophyta
Amphiroa sp.																		1						1
Digenea simplex (Wulfen) C.Agardh		1	1	1				1	1	1	1	1	1	1		1	1	1	1	1		1	1	1
Galaxaura rugosa (J.Ellis & solander)J.V.Lamouroux											1
Gelidium pusillum (Stackhouse) Le Jolis		1	1	1	1		1	1	1	1	1	1	1	1	1	1	1	1	1		1	1	1	1
Jania sp.		1	1	1	1	1	1	1	1	1	1	1	1	1	1	1	1	1	1	1	1	1	1	1
Peyssonelia sp.		1	1	1	1		1	1	1	1	1	1	1	1	1	1	1	1	1	1	1	1	1	1
Rhodophyta 1										1									1
CCA		1	1	1	1	1	1	1	1	1	1	1	1	1	1	1	1	1	1	1	1	1	1	1
subtotal		5	5	5	4	2	4	5	5	6	6	5	5	5	4	5	5	6	6	4	4	5	5	6
Turf-forming algae
Jania / Amphiroa turf		1	1	1	1	1	1	1	1	1	1	1	1	1	1	1	1	1	1	1	1	1	1	1
Cyanobacteria 1					1	1	1	1	1	1	1	1					1	1	1		1		1	1
Cyanobacteria 2					1							1
subtotal		1	1	1	3	2	2	2	2	2	2	3	1	1	1	1	2	2	2	1	2	1	2	2
Porifera
Calcarea
Calcarea 1								1
Clathrina aurea Solé-Cava, Klautau, Boury-Esnault, Borojevic & Torpe, 1991		1															1
Demospongiae
Oscarella sp.				1
Plakinastrella microspiculifera Moraes & Muricy, 2003			1	1	1	1	1	1	1	1	1	1	1	1	1		1			1	1	1	1	1
Plakortis angulospiculatus (Carter, 1879)			1	1			1	1				1	1	1							1			1
Plakortis sp.							1					1
Cinachyrella sp.								1
Erylus sp.								1					1								1
Dercitus (Halinastra) luteus (Pulitzer-Finali, 1986)			1	1				1									1
Diplastrella megastellata Hechtel, 1965								1		1
Spirastrella hartmani (Boury-Esnault, Klautau, Bezac, Wulff & Solé-Cava, 1999)			1	1	1		1		1	1	1	1	1	1					1	1	1	1	1	1
Chondrosia collectrix (Schmidt, 1870)				1			1	1					1	1
Chondrilla nucula Schmidt, 1862														1
Clathria sp. 1		1					1		1	1	1		1	1	1		1			1	1	1	1	1
Clathria sp. 2		1	1	1	1	1	1	1	1	1	1	1	1	1	1	1	1		1	1	1	1	1	1
Ectyoplasia ferox (Duchassaing & Michelotti, 1864)				1	1			1			1	1		1			1	1			1		1
Monanchora arbuscula (Duchassaing & Michelotti, 1864)		1	1	1	1	1	1	1	1	1	1	1	1	1	1	1	1	1	1	1	1	1	1	1
Crella (Grayella) brasiliensis Moraes, 2011		1	1	1	1		1	1	1	1			1	1	1	1	1			1	1	1	1	1
Hemimycale insulares Moraes, 2011		1	1	1			1	1	1	1	1	1	1	1	1	1	1			1	1	1	1	1
Phorbas amaranthus (Duchassaing & Michelotti, 1864)					1	1	1		1	1	1	1	1	1		1	1	1	1	1	1	1	1	1
Iotrochota birotulata (Higgin, 1877)					1		1			1			1						1		1		1
Strongylamma nigra Moraes, 2011				1			1		1				1	1						1	1	1	1	1
Axinella corrugata (George & Wilson, 1919)								1				1
Dragmacidon reticulatum (Ridley & Dendy, 1886)						1					1			1
Scopalina ruetzleri (Weindenmayer, 1977)		1	1	1	1	1	1	1	1	1	1	1	1	1	1	1	1	1	1	1	1	1	1	1
Topsentia ophiraphidites (de Laubenfels, 1934)												1	1	1										1
Agelas clathrodes (Schmidt, 1870)			1	1				1		1	1	1	1	1			1		1		1			1
Agelas dispar (Duchassaing & Michelotti, 1864)		1	1	1	1			1				1	1	1	1	1	1	1	1	1	1		1	1
Agelas sp.								1					1				1	1	1
Amphimedon aff. compressa (Duchassaing & Michelotti, 1864)									1			1							1				1	1
Niphates sp. 1			1						1			1	1	1			1		1	1				1
Niphates sp. 2																	1
Niphates sp. 3											1
Petrosia (Petrosia) weinbergi van Soest, 1980								1						1					1
Xestospongia muta (Schmidt, 1870)				1				1		1		1	1	1		1	1	1	1		1		1
Ircinia felix (Duchassaing & Michelotti, 1864)			1	1		1	1				1		1	1	1		1		1	1	1	1	1	1
Ircinia strobilina (Lamarck, 1816)		1	1		1		1		1	1	1		1	1	1	1	1			1	1	1	1	1
Darwinella rosacea Hechtel, 1965							1	1													1
Chelonaplysilla erecta (Row, 1911)				1			1						1	1	1	1	1						1
Igernella notabilis (Duchassaing & Michelotti, 1864)									1
Halisarca caerulea Vacelet & Donadey, 1987			1	1			1	1						1			1			1	1		1	1
Aplysina fulva (Pallas, 1766)								1
Aiolochroia crassa (Hyatt, 1875)		1	1	1	1			1	1	1	1	1	1	1		1	1	1	1	1	1		1	1
Demospongiae 1		1	1	1	1	1	1	1	1	1	1	1	1	1	1	1	1		1		1	1	1	1
Demospongiae 2				1				1				1	1	1			1	1	1		1			1
Demospongiae 3			1		1	1	1		1	1		1		1			1		1	1	1		1	1
Demospongiae 4				1							1						1
Demospongiae 5								1
Demospongiae 6								1
Demospongiae 7								1
Demospongiae 8								1
Demospongiae 9								1
Demospongiae 10								1
Demospongiae 11							1				1
Demospongiae 12		1	1	1			1		1	1	1		1	1	1	1	1		1	1	1	1	1	1
Demospongiae 13			1						1	1											1	1	1	1
Demospongiae 14					1
Demospongiae 15					1
Demospongiae 16			1
Demospongiae 17			1																		1
Demospongiae 18			1				1							1							1
Demospongiae 19				1									1					1	1
Demospongiae 20				1		1	1						1	1	1	1	1					1		1
Demospongiae 21													1		1	1	1			1	1
Demospongiae 22													1	1			1
Demospongiae 23														1
Demospongiae 24																						1
subtotal		12	23	26	16	10	25	32	19	19	19	21	31	34	15	15	30	10	20	19	30	17	24	26
Cnidarios
Hydrozoa
Millepora alcicornis Linneaus 1758						1			1		1				1	1				1	1	1	1
Stylaster roseus Pallas 1766																								1
Pennaria disticha Goldfuss 1820								1			1			1		1
Plumalaria sp.			1			1	1	1		1	1		1	1					1		1	1		1
Anthozoa
Scleractinia
Agaricia agaricites (Linnaeus, 1758)								1
Madracis decactis (Lyman, 1859)								1				1					1						1
Montastraea cavernosa Linnaeus, 1767		1	1	1	1	1	1	1	1	1	1	1	1	1	1	1	1	1	1	1	1	1	1	1
Mussismilia hispida (Verrill, 1901)		1	1		1	1			1			1											1	1
Porites astreoides Lamarck, 1816				1
Scolymia wellsii Laborel, 1967								1				1
Siderastrea stellata Verril, 1868		1	1	1	1	1	1	1	1	1	1	1	1	1		1	1	1	1		1	1		1
Zoanthidea
Palythoa caribaeorum (Duchassaing & Michelotti, 1860)											1
subtotal		3	4	3	3	5	3	7	4	3	6	5	3	4	2	4	3	2	3	2	4	4	4	5
Tunicate
Ascidiacea
Cystodites sp.		1	1	1	1	1	1	1	1	1	1		1	1	1	1	1	1	1	1	1	1	1
Didemnum lingulum Monniot, 1983							1		1		1		1	1		1					1		1	1
Didemnun sp1.		1	1	1	1		1	1		1			1	1	1	1	1		1		1		1	1
Didemnun sp2.			1	1													1
Diplosoma sp.							1			1	1		1	1		1	1						1
Eudistoma vannamei Millar, 1977															1	1	1				1
Rhopalaea sp.								1
Holozoidae													1	1	1	1
Polycitoridae															1
Polyclinidae				1
subtotal		2	3	4	2	1	4	3	2	3	3	0	5	5	5	6	5	1	2	1	4	1	4	2
total de categorias/taxons		33	45	54	43	28	49	64	40	45	48	48	55	61	30	38	57	34	43	31	53	42	51	53
